# Supplementary material for: A Systematic Review on the Link between Animal Welfare and Antimicrobial Use in Captive Animals
Source: Animals (Basel). 2022 Apr 14;12(8):1025. doi: 10.3390/ani12081025 (PMC9032364; doi:10.3390/ani12081025)
Supplement: Supplementary file 1 [file animals-12-01025-s001.zip]

Archive with 3 entries (3 files):
- Table S1 PRISMA checklist.pdf
- Table S2 Detailed search strings used in each database for each animal group.xlsx
- Table S3 List of papers rejected in the full text evaluation and reasons for its exclusion.xlsx
